# Supplementary material for: Transient depression of myocardial function after influenza virus infection: A study of echocardiographic tissue imaging
Source: PLoS One. 2019 Aug 23;14(8):e0221628. doi: 10.1371/journal.pone.0221628 (PMC6707632; doi:10.1371/journal.pone.0221628)
Supplement: S2 Table — (XLSX) [file pone.0221628.s002.xlsx]

## Sheet: Data_flu
age	sex	Symtom at enrollment	underlying disorder	flu innoculaiton?	flu type	medication	BSA	HR	LA diameter	LAV	LAVI	IVST	PWT	LVEDD	LVESD	SimpsonEF	E	A	E to A	DcT	lat e'	lat a'	lat s'	sept e'	sept a'	sept s'	s' ave	e' ave	a' ave	E to e'	GLS	MPI	WBC	RBC	Hb	Neut	Eosi	Lymph	Plt	GOT (AST)	GPT (ALT)	BUN	Creatinine	CK	CKMB	cTnT	BNP	CRP	ECG
33	F	cough		1	A	Laninamivir	1.47	70	30	44	29.932	6	6	50	31	59	65	51	1.27	165	14.2	5	9.6	14	4.4	8.2	8.9	14.1	4.7	4.60993	-21.3	0.32	3360	402	12.8	52.7	2.6	33.2	192	14	10	13	0.73	106	5	<0.003	15.9	0.01	ST-elevation
60	F	none	Hashimoto disease	1	B	Laninamivir	1.55	60	39	69	44.5161	7	8	48	27	66	94	81	1.16	295	6.7	6.9	6.5	6.1	11.4	8	7.25	6.4	9.15	14.6875	-22.6	0.48	5220	384	11.9	52	2.5	38.7	257	15	10	11	0.68	88	4	0.004	37.9	0.04	Normal
60	M	none	hypertension	1	A	Laninamivir	2.02	79	39	49.3	24.4	15	13	46	25	76	51.4	88.4	0.58	226	5.9	12.5	8.4	5.3	8.5	6.2	7.3	5.6	10.5	9.17857	-16	1.12	6960	504	15.9	76.3	0.7	14.8	222	28	41	22	1.28	148	7	0.007	20.2	0.03	PAC
48	F	none		1	A	Oseltamivir	1.74	69	45	53.8	30.9	7	9	50	30	65	91.4	91	1	191	12.74	11.45	7.14	7.58	9.64	6.62	6.88	10.16	10.545	8.99606	-23.1	0.3	9910	419	12.5	52.1	1.8	37.2	387	15	19	12	0.51	68	36	<0.003	28.2	0.38	ICRBBB
40	M	none		1	A	Laninamivir	1.98	60	38	43	21.7	7	8	53	32	64	54	55.1	0.98	177	13.64	9.32	12.88	7.32	9.9	8.23	10.555	10.48	9.61	5.15267	-17.1	0.63	5680	484	14.7	63.7	0.9	27.5	183	31	51	12	0.98	126	8	0.005	<5.8	0.1	T-wave flattering
36	M	chest pain		1	B	Laninamivir	1.8	81	31	61.6	34.2	9	9	48	30	61	78.8	41.3	1.91	155	17.2	7.1	12.5	10.6	9	7.3	9.9	13.9	8.05	5.66906	-18.9	0.52	9310	506	16	59.6	5.5	28	175	15	19	13	0.85	108	8	0.005	<5.8	1.02	ST elevation
42	F	none		1	A	Oseltamivir	1.58	76	31	31.3	19.8	7	7	42	28	62	71.9	54.4	1.32	185	11.1	8.7	5.3	7.6	7.8	6.4	5.85	9.35	8.25	7.68984	-15.7	0.68	7710	489	13.8	60	0.9	31.3	295	20	27	12	0.58	64	9	<0.003	<5.8	0.02	Normal
41	M	none		1	A	Non use	1.7	50	38	45.2	26.6	8	8	49	34	58	71.4	51.8	1.38	195	11.9	9.07	13.04	8.68	8.16	8.62	10.83	10.29	8.615	6.93878	-21.4	0.35	6440	561	16.3	75.1	1.1	18.4	204	19	29	12	0.72	53	16	<0.003	<5.8	0.02	Normal
54	F	none		1	B	Peramivir	1.55	64	35	47.1	30.4	7	10	44	28	62	62	46	1.36	204	11.9	8.4	7.6	7.9	6.5	6.2	6.9	9.9	7.45	6.2	-16.7	0.57	4520	411	12.8	46.3	1.9	45.7	289	23	23	11	0.69	121	12	<0.003	8.9	0.008	Normal
55	F	none	hypertension	1	B	Laninamivir	1.5	60	32	39.3	26.2	9	7	44	26	74	44.9	63.7	0.7	264	5.32	9.19	9.59	8.22	6.74	5.91	7.75	6.77	7.965	6.6322	-17.8	0.61	5290	490	15	48.3	1.1	43.5	315	20	18	16	0.61	82	5	<0.003	<5.8	0.02	Normal
25	F	none		1	A	Laninamivir	1.49	25	31	44.8	30.1	6	7	48	31	59	80.8	31.7	2.55	171	12.5	4.6	9.3	10.1	5	6.5	7.9	11.3	4.8	7.15044	-18	0.61	4980	439	12	61	0.6	30.4	382	15	9	7	0.66	72	6	<0.003	<5.8	0.01	Poor R wave, High-voltage
48	F	none		1	B	Laninamivir	1.49	67	32	34	22.8	7	9	41	27	59	50.3	53.5	0.94	167	11.3	12.6	9.5	9.9	7.3	7.5	8.5	10.6	9.95	4.74528	-20	0.36	5300	397	12.5	67.5	1.5	24.3	354	18	16	11	0.6	50	6	<0.003	27.2	0.15	ST-depression
26	F	none	Basedow's	1	A	Laninamivir	1.51	57	38	37.4	24.7682	6	8	48	31	62	95	41.1	2.31	165	15.7	7.35	11.4	10.55	6.03	8.69	10.045	13.125	6.69	7.2381	-20.9	0.566308	6270	469	13.6	74.3	2.1	15.9	310	16	10	8	0.69	56	8	<0.003	<5.8	0.01	Normal
51	F	none		1	A	Laninamivir	1.59	69	37	33.5	21.1	8	9	45	30	64	71	52	1.37	207	10.4	9.1	7.9	7.7	6.3	5.4	6.65	9.1	7.7	7.9	-22	0.4	6370	418	12.8	47	6.5	36.6	293	24.23	23	10	0.56	47	8	<0.003	25.7	0.02	Normal
58	F	none		1	A	Laninamivir	1.42	68	31	35.8	25.2113	6	8	40	21	64	61.6	67.5	0.91	194	7.38	9	8.04	4.29	10.29	5.72	6.88	5.835	9.645	10.557	-17	0.66	8350	398	12	54.8	1.8	34.4	236	34	26	17	0.59	483	20	0.008	<5.8	0.01	ST-elevation
29	F	none		1	A	Oseltamivir	1.48	77	30	27.3	18.4459	7	7	44	28	62	88	51.3	1.72	148	16.73	9.42	12.01	13.63	7.26	7.36	9.685	15.18	8.34	5.7971	-20	0.34	5960	392	11.9	70.5	1	22	214	13	7	8	0.53	49	5	<0.003	7.5	0.04	PVC
25	F	none		0	A	Oseltamivir	1.63	59	36	38	23.9018	7	7	49	33	59	82.1	45.8	1.79	122	12.8	8	6.41	15.1	9.8	5.44	5.925	13.95	8.9	5.8853	-23.9	0.28	5110	392	12.3	54.4	2.2	36.1	214	20	19	10	0.65	140	12	<0.003	17.6	0.01	High-voltage
23	F	none		1	A	Laninamivir	1.47	56	27	24.2	16.4626	5	7	47	30	59	54.4	43.5	1.25	185	11.62	7.44	10.63	8.35	4.35	6.3	8.465	9.985	5.895	5.44817	-18.3	0.51	4960	459	13.9	54.9	6.1	32.2	254	16	8	10	0.79	59	12	<0.003	12.7	0.01	Normal
48	F	none		1	A	Laninamivir	1.69	68	34	26.2	15.503	5	7	45	27	71	65	58.9	1.1	202	11.13	10.87	9.65	7.84	9.06	7.39	8.52	9.485	9.965	6.85293	-15.9	0.64	6330	448	13.5	65.1	1	28.3	272	16	17	27	0.55	61	5	0.004	9.3	0.08	Normal
55	M	none		1	A	Laninamivir	1.81	76	31	28.2	15.5801	8	10	46	30	63	81.5	60.5	1.35	189	8.93	7.84	5.46	7.38	7.32	6.56	6.01	8.155	7.58	9.99387	-17.5	0.4	5690	451	13.3	57.4	2.9	31.2	339	16	10	7	0.87	79	6	<0.003	<5.8	0.04	Normal
41	M	none		1	A	Oseltamivir	1.7	60	3.6	34.34	20.2	7	8	50	29	60	63.7	28.1	2.2669	261	12.22	6.22	6.62	10.48	6.55	6.94	6.78	11.4	6.385	5.6		0.38	4970	417	13.4	55.7	1.3	35.3	333	15	12	12	0.92	104	4	<0.003	<5.8	0.07	ST elevation
31	F	none		1	A	Laninamivir	1.63	54	3.3	25	15.3374	5	60	50	32	66	113.3	58.9	1.9236	223	18.01	6.61	11.79	15.32	7.36	9.64	10.715	16.7	6.985	6.8		0.14	5280	400	12.3	57.1	1.7	35.1	285	20	14	12	0.62	123	16	<0.003	27.0	0.07	Normal
59	M	none	diabetes	1	A	Laninamivir	1.88	68	4.2	26.9	14.3085	9	9	48	34	63	67	75	0.893333	198	10.3	8.2	8.7	7.7	10.8	8.9	8.8	9	9.5	7.4	-17.6	0.39	5090	454	14.8	61.2	2.2	28.7	279	35	24	15	0.66	82	17	0.01	6.9	0.37	Normal
38	M	none		1	A	Laninamivir	1.62	50	3.2	23.2	14.3653	8	7	52	35	62	113	37	3.05405	162	19.2	6.7	14.8	13.7	5.8	8.8	11.8	16.5	6.25	6.9	-21.3	0.44	4860	484	14.6	72.5	1	21.5	278	15	15	10	0.76	132	8	0.004	7.4	0.07	Normal
patients with insufficient echo image for STE
patients who turned down the 2nd examination
[truncated: 48 more columns]
